# Supplementary material for: Active Self-Assembly of Ladder-Shaped DNA Carrier for Drug Delivery
Source: Molecules. 2023 Jan 13;28(2):797. doi: 10.3390/molecules28020797 (PMC9862081; doi:10.3390/molecules28020797)
Supplement: Supplementary file 1 [file molecules-28-00797-s001.zip]

Archive with 1 entries (1 files):
- molecules-2127399-supplementary.pdf
